# Supplementary material for: Increased Expression of Orexin-A in Patients Affected by Polycystic Kidney Disease
Source: Int J Mol Sci. 2024 Jun 5;25(11):6243. doi: 10.3390/ijms25116243 (PMC11172798; doi:10.3390/ijms25116243)
Supplement: Supplementary file 1 [file ijms-25-06243-s001.zip]

Archive with 1 entries (1 files):
- ijms-2979393-supplementary.pdf
